# Supplementary material for: Following Evidence-Based Recommendations for Perioperative Pain Management after Cesarean Section Is Associated with Better Pain-Related Outcomes: Analysis of Registry Data
Source: J Clin Med. 2023 Jan 14;12(2):676. doi: 10.3390/jcm12020676 (PMC9864952; doi:10.3390/jcm12020676)
Supplement: Supplementary file 1 [file jcm-12-00676-s001.zip]

Archive with 2 entries (2 files):
- jcm-2050866-supplementary S1.pdf
- jcm-2050866-supplementary S2.pdf
